# Supplementary material for: Exogenous Stilbenes Improved Tolerance of Arabidopsis thaliana to a Shock of Ultraviolet B Radiation
Source: Plants (Basel). 2021 Jun 24;10(7):1282. doi: 10.3390/plants10071282 (PMC8308955; doi:10.3390/plants10071282)
Supplement: Supplementary file 1 [file plants-10-01282-s001.zip]

Archive with 1 entries (1 files):
- plants-1240744-supplementary.pdf
